# Supplementary material for: Synthesis, Anticancer Activity and Molecular Docking Studies of Novel N-Mannich Bases of 1,3,4-Oxadiazole Based on 4,6-Dimethylpyridine Scaffold
Source: Int J Mol Sci. 2022 Sep 22;23(19):11173. doi: 10.3390/ijms231911173 (PMC9570134; doi:10.3390/ijms231911173)
Supplement: Supplementary file 1 [file ijms-23-11173-s001.zip]

Archive with 1 entries (1 files):
- ijms-1897481-supplementary.pdf
